# Supplementary material for: Membrane proteome of the thermoalkaliphile Caldalkalibacillus thermarum TA2.A1
Source: Front Microbiol. 2023 Jul 28;14:1228266. doi: 10.3389/fmicb.2023.1228266 (PMC10416648; doi:10.3389/fmicb.2023.1228266)
Supplement: Supplementary Table 2 — The locus tag, protein id, gene, and subunit identifier (Accession: CP082237) for proteins are shown in Figures 2–4. An arbitrary decision was made as to which complexes, aside from the ETC, should be included in Figures 2A, B, 3, 4 respectively. [file Table_2.XLSX]

## Sheet: Membrane proteins
Locus Tag	Protein ID	Subunit	Gene
HUR95_01715	QZT34165.1	epsilon	ATP synthase
HUR95_01720	QZT34166.1	beta	ATP synthase
HUR95_01725	QZT34167.1	gamma	ATP synthase
HUR95_01730	QZT34168.1	alpha	ATP synthase
HUR95_01735	QZT34169.1	delta	ATP synthase
HUR95_01740	QZT34170.1	subunit B	ATP synthase
HUR95_01745	QZT34171.1	subunit C	ATP synthase
HUR95_01750	QZT34172.1	subunit A	ATP synthase
HUR95_01755	QZT34173.1	subunit I	ATP synthase
HUR95_01655	QZT34154.1	subunit N	ndh1
HUR95_01660	QZT34155.1	subunit M	ndh1
HUR95_01665	QZT34156.1	subunit L	ndh1
HUR95_01670	QZT34157.1	subunit K	ndh1
HUR95_01675	QZT34158.1	subunit J	ndh1
HUR95_01680	QZT34159.1	subunit I	ndh1
HUR95_01685	QZT34160.1	subunit H	ndh1
HUR95_01690	QZT34161.1	subunit D	ndh1
HUR95_01695	QZT34162.1	subunit C	ndh1
HUR95_01700	QZT34163.1	subunit B	ndh1
HUR95_01705	QZT34164.1	subunit A	ndh1
HUR95_15605	QZT33635.1	only subunit	ndh2
HUR95_15375	QZT33594.1	sdhB	sdh
HUR95_15380	QZT33595.1	sdhA	sdh
HUR95_15385	QZT33596.1	cytochrome b558 subunit	sdh
HUR95_10060	QZT32729.1	FeS cluster	cyt b6c1
HUR95_10065	QZT32730.1	cytochrome b6	cyt b6c1
HUR95_10070	QZT32731.1	cytochrome c1	cyt b6c1
HUR95_11445	QZT32946.1	subunit IV	cyt aa3
HUR95_11450	QZT32947.1	subunit 3	cyt aa3
HUR95_11455	QZT32948.1	subunit I	cyt aa3
HUR95_11460	QZT32949.1	subunit II	cyt aa3
HUR95_14540	QZT33450.1	subunit 2A	cyt ba3
HUR95_14545	QZT33451.1	subunit II	cyt ba3
HUR95_14550	QZT33452.1	subunit 1	cyt ba3
HUR95_13050	QZT33215.1	subunit I	cyt bb3
HUR95_13055	QZT33216.1	subunit II	cyt bb3
HUR95_05820	QZT35320.1	subunit I	cyt bd
HUR95_05825	QZT34787.1	subunit II	cyt bd
HUR95_14425	QZT35475.1	only subunit	cyt c-551
HUR95_14040	QZT33360.1	only subunit	cyt c-550
HUR95_16930	QZT35526.1	only subunit	cyt c-551
HUR95_13770	QZT33330.1	subunit B	pstABCS
HUR95_13775	QZT33331.1	subunit A	pstABCS
HUR95_13780	QZT35465.1	subunit C	pstABCS
HUR95_13785	QZT35466.1	subunit S	pstABCS
HUR95_14385	QZT33422.1	subunit A	mrp
HUR95_14390	QZT33423.1	subunit B	mrp
HUR95_14395	QZT33424.1	subunit C	mrp
HUR95_14400	QZT33425.1	subunit D	mrp
HUR95_14405	QZT33426.1	subunit E	mrp
HUR95_14410	QZT33427.1	subunit F1	mrp
HUR95_14415	QZT33428.1	subunit G	mrp
HUR95_06620	QZT34916.1	subunit A	nat (ABC)
HUR95_06625	QZT34917.1	subunit B	nat (ABC)
HUR95_10835	QZT32862.1	subunit C	nha (sodium proton antiport)
HUR95_02175	QZT34241.1	only subunit	sodium:calcium antiporter
HUR95_14220	QZT33392.1	only subunit	sodium:inorganic phosphate symport
HUR95_16595	QZT33804.1	permease	iron export ABC
HUR95_16600	QZT33805.1	substrate binding	iron export ABC
HUR95_03915	QZT34532.1	subunit B	fet (iron export ABC)
HUR95_03920	QZT34533.1	subunit A	fet (iron export ABC)
HUR95_16720	QZT33826.1	ATP binding	heme export ABC
HUR95_16725	QZT35522.1	permease	heme export ABC
HUR95_13740	QZT33327.1	only subunit	iron (ABC permease)
HUR95_06445	QZT34886.1	subunit A	copA (P-type ATP syn)
HUR95_07300	QZT35027.1	subunit A	copA (P-type ATP syn)
HUR95_08440	QZT32453.1	subunit B	ntr (nitrate ABC)
HUR95_14480	QZT33439.1	only subunit	ammonium transporter
HUR95_00295	QZT33924.1	only subunit	sulfate permease
HUR95_15470	QZT33612.1	substrate binding	sulfate transport (ABC)
HUR95_15475	QZT33613.1	permease	sulfate transport (ABC)
HUR05_15480	QZT35494.1	ATP binding	sulfate transport (ABC)
HUR95_04675	QZT34641.1	subunit C	sao (aliphatic sulfonate transport ABC)
HUR95_04680	QZT34642.1	subunit A	sao (aliphatic sulfonate transport ABC)
HUR95_04685	QZT34643.1	subunit X	sao (aliphatic sulfonate transport ABC)
HUR95_07620	QZT35082.1	substrate binding	zinc transport (ABC)
HUR95_07625	QZT35083.1	ATP binding	zinc transport (ABC)
HUR95_07630	QZT35084.1	permease	zinc transport (ABC)
HUR95_16235	QZT33744.1	ATP binding	manganese transport (ABC)
HUR95_16240	QZT33745.1	permease	manganese transport (ABC)
HUR95_16245	QZT33746.1	substrate binding	manganese transport (ABC)
HUR95_16375	QZT33767.1	only subunit	divalent metal cation transporter
HUR95_02525	QZT34304.1	only subunit	magnesium transport
HUR95_08695	QZT32496.1	subunit A	cad (cadmium P-type ATPase)
HUR95_02530	QZT34305.1	subunit A	mod (molybdate transport)
HUR95_02535	QZT34306.1	subunit B	mod (molybdate transport)
HUR95_14660	QZT33471.1	subunit F	mod (molybdate transport)
HUR95_01120	QZT34070.1	subunit A	chr (chromate efflux)
HUR95_01125	QZT34071.1	subunit A	chr (chromate efflux)
HUR95_03985	QZT34545.1	subunit A	chr (chromate efflux)
HUR95_08000	QZT35147.1	subunit A	trkAH (potassium uptake)
HUR95_13795	QZT33333.1	subunit A	trkAH (potassium uptake)
HUR95_15390	QZT33597.1	subunit H	trkAH (potassium uptake)
HUR95_12300	QZT33083.1	subunit A	trkAH (potassium uptake)
HUR95_08880	QZT35367.1	subunit A	trkAH (potassium uptake)
HUR95_08885	QZT35368.1	subunit H	trkAH (potassium uptake)
HUR95_07070	QZT34989.1	subunit D	phn (phosphonate ABC)
HUR95_07075	QZT35349.1	subunit E	phn (phosphonate ABC)
HUR95_07080	QZT34990.1	subunit C	phn (phosphonate ABC)
HUR95_13585	QZT35461.1	subunit E	phn (phosphonate ABC)
HUR95_13590	QZT33305.1	subunit E	phn (phosphonate ABC)
HUR95_13595	QZT33306.1	subunit C	phn (phosphonate ABC)
HUR95_13600	QZT35462.1	substrate binding	phn (phosphonate ABC)
HUR95_03810	QZT34511.1	subunit B	crc (fluoride efflux)
HUR95_03815	QZT34512.1	subunit B	crc (fluoride efflux)
HUR95_08500	QZT32464.1	subunit B	ars (ACR3 family arsenite efflux)
HUR95_11810	QZT33012.1	subunit Y	flagellar motor switch
HUR95_11815	QZT33013.1	subunit M	flagellar motor switch
HUR95_11820	QZT33014.1	subunit D	flagellar family protein
HUR95_11825	QZT33015.1	unknown subunit	flagellar hook-basal protein
HUR95_11835	QZT33017.1	subunit K	flagellar hook-length protein
HUR95_11860	QZT33021.1	subunit G	flagellar motor switch
HUR95_11865	QZT33022.1	subunit F	flagellar M-ring protein
HUR95_11870	QZT33023.1	subunit E	flagellar hook-basal protein
HUR95_11875	QZT33024.1	subunit C	flagellar basal-body rod protein
HUR95_11880	QZT33025.1	subunit B	flagellar basal-body rod protein
HUR95_16875	QZT33852.1	subunit P	flagellar motor protein
HUR95_04600	QZT34627.1	only subunit	sodium-dependent bicarbonate transport
HUR95_04805	QZT35297.1	PTS EIIBC component	tre (trehalose PTS)
HUR95_04810	QZT34664.1	alpha, alpha phophotrehalase	tre (trehalose PTS)
HUR95_08515	QZT32467.1	1-phosphofructokinase	pfk (fructose PTS)
HUR95_08520	QZT32468.1	PTS EIIC component	pfk (fructose PTS)
HUR95_08525	QZT32469.1	PTS IIA component	pfk (fructose PTS)
HUR95_10870	QZT32867.1	PTS IIA component	glucose (PTS)
HUR95_02060	QZT34222.1	PTS IIBC component	glucose (PTS)
HUR95_10680	QZT32836.1	PTS IIC component	sugar (PTS)
HUR95_16470	QZT35516.1	permease	sugar (ABC)
HUR95_16475	QZT33784.1	subunit B (permease)	sugar (ABC)
HUR95_16480	QZT33785.1	substrate binding	sugar (ABC)
HUR95_16650	QZT33813.1	solute binding	sug (sugar/maltose/trehalose ABC)
HUR95_16655	QZT33814.1	permease	sug (sugar/maltose/trehalose ABC)
HUR95_16660	QZT33815.1	permease	sug (sugar/maltose/trehalose ABC)
HUR95_02395	QZT35259.1	subunit C	rbs (ribose ABC)
HUR95_02400	QZT35260.1	subunit A	rbs (ribose ABC)
HUR95_02405	QZT34282.1	substrate binding	rbs (ribose ABC)
HUR95_01165	QZT35232.1	solute binding	ugp (sn-glycerol-3-P ABC)
HUR95_01170	QZT34077.1	subunit A	ugp (sn-glycerol-3-P ABC)
HUR95_01175	QZT35233.1	subunit E	ugp (sn-glycerol-3-P ABC)
HUR95_13540	QZT33296.1	subunit C	ugp (sn-glycerol-3-P ABC)
HUR95_07025	QZT34982.1	subunit E	mal (maltose ABC)
HUR95_07030	QZT35347.1	subunit F	mal (maltose ABC)
HUR95_07035	QZT35348.1	subunit G	mal (maltose ABC)
HUR95_09220	QZT32585.1	subunit E	mal (maltose ABC)
HUR95_09225	QZT35375.1	subunit F	mal (maltose ABC)
HUR95_09230	QZT32586.1	subunit G	mal (maltose ABC)
HUR95_01255	QZT34092.1	subunit K	mal (maltose ABC)
HUR95_01260	QZT34093.1	subunit G	mal (maltose ABC)
HUR95_01265	QZT34094.1	subunit F	mal (maltose ABC)
HUR95_01270	QZT34095.1	subunit E	mal (maltose ABC)
HUR95_10265	QZT32766.1	subunit P	lct (l-lactate ABC)
HUR95_06140	QZT34832.1	subunit P	act (cation:acetate symporter)
HUR95_06175	QZT34838.1	subunit P	act (cation:acetate symporter)
HUR95_01155	QZT35231.1	subunit P	glt (glutamate:cation symport)
HUR95_16335	QZT33762.1	subunit Q	met (methionine ABC)
HUR95_16340	QZT35511.1	subunit P	met (methionine ABC)
HUR95_16345	QZT33763.1	subunit N	met (methionine ABC)
HUR95_04760	QZT34658.1	subunit P	art (arginine ABC)
HUR95_04765	QZT35294.1	subunit Q	art (arginine ABC)
HUR95_04770	QZT34659.1	subunit R	art (arginine ABC)
HUR95_08265	QZT35187.1	only subunit	alanine/glycine:cation symport
HUR95_01515	QZT34129.1	only subunit	alanine/glycine:cation symport
HUR95_06305	QZT34859.1	subunit B	gsi (glutathione ABC)
HUR95_06310	QZT34860.1	subunit D	gsi (glutathione ABC)
HUR95_06315	QZT34861.1	subunit C	gsi (glutathione ABC)
HUR95_06320	QZT34862.1	subunit A	gsi (glutathione ABC)
HUR95_06325	QZT34863.1	subunit A	gsi (glutathione ABC)
HUR95_06330	QZT34864.1	ATP binding	gsi (glutathione ABC)
HUR95_06335	QZT34865.1	permease	gsi (glutathione ABC)
HUR95_01110	QZT34068.1	subunit B	gsi (glutathione ABC)
HUR95_07135	QZT35351.1	subunit C	tau (taurine ABC)
HUR95_07140	QZT35000.1	ATP binding	tau (taurine ABC)
HUR95_07145	QZT35001.1	substrate binding	tau (taurine ABC)
HUR95_15180	QZT33562.1	substrate binding	branched-chain amino acid (ABC)
HUR95_15185	QZT33563.1	ATP binding	branched-chain amino acid (ABC)
HUR95_15190	QZT33564.1	ATP binding	branched-chain amino acid (ABC)
HUR95_15195	QZT33565.1	permease	branched-chain amino acid (ABC)
HUR95_15200	QZT33566.1	permease	branched-chain amino acid (ABC)
HUR95_15330	QZT33587.1	permease	branched-chain amino acid (ABC)
HUR95_15335	QZT33588.1	permease	branched-chain amino acid (ABC)
HUR95_15340	QZT33589.1	substrate binding	branched-chain amino acid (ABC)
HUR95_15345	QZT33590.1	substrate binding	branched-chain amino acid (ABC)
HUR95_15350	QZT33591.1	ATP binding	branched-chain amino acid (ABC)
HUR95_03485	QZT34466.1	subunit H	liv (branched-chain amino acid ABC)
HUR95_03490	QZT35278.1	subunit M	liv (branched-chain amino acid ABC)
HUR95_03495	QZT35279.1	subunit G	liv (branched-chain amino acid ABC)
HUR95_03500	QZT34467.1	subunit F	liv (branched-chain amino acid ABC)
HUR95_03505	QZT34468.1	subunit F	liv (branched-chain amino acid ABC)
HUR95_03375	QZT34450.1	subunit A1	general amino acid transport (ABC)
HUR95_03380	QZT34451.1	subunit A2	general amino acid transport (ABC)
HUR95_03385	QZT35274.1	subunit T	general amino acid transport (ABC)
HUR95_14705	QZT33480.1	subunit F	sec (protein translocase)
HUR95_14710	QZT33481.1	subunit D	sec (protein translocase)
HUR95_02595	QZT34316.1	subunit D	dpp (dipeptide ABC)
HUR95_02600	QZT34317.1	subunit F	dpp (dipeptide ABC)
HUR95_02605	QZT35263.1	subunit A	dpp (dipeptide ABC)
HUR95_02610	QZT34318.1	subunit B	dpp (dipeptide ABC)
HUR95_02615	QZT34319.1	subunit C	dpp (dipeptide ABC)
HUR95_06040	QZT34821.1	subunit B	dpp (dipeptide ABC)
HUR95_06045	QZT34822.1	subunit A	dpp (dipeptide ABC)
HUR95_01555	QZT34134.1	subunit D	app (oligopeptide ABC)
HUR95_01560	QZT34135.1	subunit C	app (oligopeptide ABC)
HUR95_01565	QZT34136.1	subunit B	app (oligopeptide ABC)
HUR95_01570	QZT34137.1	subunit A	app (oligopeptide ABC)
HUR95_01985	QZT34211.1	subunit T	thi (thiamine transport energy coupled)
HUR95_02085	QZT34227.1	subunit Y	bio (biotin transport)
HUR95_04350	QZT34601.1	permease	purine (ABC)
HUR95_04360	QZT34602.1	permease	purine (ABC)
HUR95_10320	QZT35396.1	subunit P	pyr (uracil:cation symport)
HUR95_08655	QZT32490.1	subunit F	pan (pantothenate:sodium symport)
HUR95_01485	QZT34125.1	subunit F	pan (pantothenate:sodium symport)
HUR95_16605	QZT33806.1	subunit P	put (proline:sodium symport)
HUR95_04975	QZT35301.1	subunit A	mbs (lipid A export protein)
HUR95_08140	QZT35166.1	permease	2-keto-3-deoxygluconate transport
HUR95_08845	QZT32521.1	only subunit	dicarboxylate/amino acid:cation symport
HUR95_01490	QZT34126.1	permease	dct (C4-dicarboxylate TRAP type)
HUR95_01495	QZT35240.1	permease	dct (C4-dicarboxylate TRAP type)
HUR95_01500	QZT34127.1	substrate binding	dct (C4-dicarboxylate TRAP type)
HUR95_03455	QZT34462.1	substrate binding	dct (C4-dicarboxylate TRAP type)
HUR95_03460	QZT34463.1	permease	dct (C4-dicarboxylate TRAP type)
HUR95_03465	QZT34464.1	permease	dct (C4-dicarboxylate TRAP type)
HUR95_05995	QZT35325.1	solute binding	dct (C4-dicarboxylate TRAP type)
HUR95_06000	QZT34813.1	taxi solute binding	dct (C4-dicarboxylate TRAP type)
HUR95_06005	QZT34814.1	permease	dct (C4-dicarboxylate TRAP type)
HUR95_06365	QZT34871.1	substrate binding	dct (C4-dicarboxylate TRAP type)
HUR95_06370	QZT34872.1	permease	dct (C4-dicarboxylate TRAP type)
HUR95_06375	QZT34873.1	permease	dct (C4-dicarboxylate TRAP type)
HUR95_08120	QZT35162.1	fused permease	TRAP type transporter
HUR95_08125	QZT35163.1	taxi solute binding	TRAP type transporter
HUR95_08560	QZT32474.1	solute binding	dct (C4-dicarboxylate TRAP type)
HUR95_08565	QZT32475.1	permease	dct (C4-dicarboxylate TRAP type)
HUR95_08570	QZT32476.1	permease	dct (C4-dicarboxylate TRAP type)
HUR95_12340	QZT33091.1	taxi solute binding	TRAP type transporter
HUR95_12345	QZT33092.1	permease	TRAP type transporter
HUR95_15295	QZT33580.1	fused permease	TRAP type transporter
HUR95_15300	QZT33581.1	taxi solute binding	TRAP type transporter
HUR95_06495	QZT35336.1	subunit C	azl (azaleucine export ABC)
HUR95_06500	QZT34894.1	subunit D	azl (azaleucine export ABC)
HUR95_05885	QZT34796.1	subunit A	psd (lantibiotic export ABC)
HUR95_05890	QZT34797.1	subunit B	psd (lantibiotic export ABC)
HUR95_14725	QZT33483.1	only subunit	multidrug export
HUR95_15450	QZT33609.1	only subunit	multidrug export
HUR95_15430	QZT33605.1	permease	macrolide export
HUR95_15435	QZT33606.1	ATP binding	macrolide export
HUR95_14430	QZT33430.1	subunit M	mex (multidrug efflux RND type)
HUR95_14435	QZT33431.1	subunit N	mex (multidrug efflux RND type)
HUR95_03860	QZT34521.1	ATP binding	multidrug efflux
HUR95_03865	QZT34522.1	permease	multidrug efflux
HUR95_06920	QZT34965.1	subunit A	drr (daunorubicin ABC)
HUR95_06925	QZT35344.1	permease	drr (daunorubicin ABC)
HUR95_10270	QZT32767.1	subunit C	bmr (multidrug efflux ABC)
HUR95_10275	QZT35395.1	subunit D	bmr (multidrug efflux ABC)
HUR95_01015	QZT35228.1	subunit G	tag (teichoic acid ABC)
HUR95_01020	QZT34052.1	subunit H	tag (teichoic acid ABC)
HUR95_06665	QZT34922.1	subunit A	opuA (glycine/proline betaine ABC)
HUR95_06670	QZT34923.1	subunit B	opuA (glycine/proline betaine ABC)
HUR95_06675	QZT34924.1	subunit C	opuA (glycine/proline betaine ABC)
HUR95_13320	QZT33260.1	permease	opuB (choline ABC)
HUR95_13325	QZT33261.1	subunit A	opuB (choline ABC)
HUR95_13510	QZT33291.1	subunit A	ehu (ectoine ABC)
HUR95_13515	QZT35460.1	subunit D	ehu (ectoine ABC)
HUR95_13520	QZT33292.1	subunit C	ehu (ectoine ABC)
HUR95_13525	QZT33293.1	subunit B	ehu (ectoine ABC)
